# Supplementary material for: Changes in pediatric hospital care during the COVID-19 pandemic: a national qualitative study
Source: BMC Health Serv Res. 2021 Sep 11;21:953. doi: 10.1186/s12913-021-06947-7 (PMC8435183; doi:10.1186/s12913-021-06947-7)
Supplement: Supplementary file 1 — Additional file 1: Table S1. Clinician/Administrator Interview Guide. Table S2. Parent/Caregiver Interview Guide. [file 12913_2021_6947_MOESM1_ESM.zip]

Archive with 2 entries (2 files):
- Penwill_Appendix Table 1_BMC.docx
- Penwill_Appendix Table 2_BMC.docx
